# Supplementary material for: Evaluation of The Antioxidant, Antimicrobial, and Anticancer Activities of Dicliptera bupleuroides Isolated Compounds Using In Vitro and In Silico Studies
Source: Molecules. 2021 Nov 27;26(23):7196. doi: 10.3390/molecules26237196 (PMC8659019; doi:10.3390/molecules26237196)
Supplement: Supplementary file 1 [file molecules-26-07196-s001.zip]

Archive with 1 entries (1 files):
- molecules-1466372-SP.pdf
